# Supplementary material for: Cohort Profile: The DynaHEALTH consortium – a European consortium for a life-course bio-psychosocial model of healthy ageing of glucose homeostasis
Source: Int J Epidemiol. 2019 Apr 10;48(4):1051–1051k. doi: 10.1093/ije/dyz056 (PMC6693805; doi:10.1093/ije/dyz056)
Supplement: dyz056_Supplementary_Data [file dyz056_supplementary_data.zip]

Archive with 3 entries (2 files):
- dyz056-Suppl_data/
- dyz056-Suppl_data/Supplementary_Data1.docx
- dyz056-Suppl_data/Supplementary_Data2.docx
